# Supplementary material for: Evaluation of a Lung Ultrasound Score in Hospitalized Adult Patients with COVID-19 in Barcelona, Spain
Source: J Clin Med. 2024 Jun 2;13(11):3282. doi: 10.3390/jcm13113282 (PMC11172895; doi:10.3390/jcm13113282)
Supplement: Supplementary file 1 [file jcm-13-03282-s001.zip]

Archive with 1 entries (1 files):
- jcm-2947838-supplementary.pdf
